# Supplementary material for: Consumer Rejection Threshold of Mung Bean Protein Hydrolysate: Unsweetened and Sweetened Brewed Teas as Test Models
Source: Foods. 2026 May 26;15(11):1875. doi: 10.3390/foods15111875 (PMC13256719; doi:10.3390/foods15111875)
Supplement: Supplementary file 1 [file foods-15-01875-s001.zip]

Archive with 1 entries (1 files):
- foods-4273513-supplementary.pdf
